# Supplementary material for: Myelin replacement triggered by single-cell demyelination in mouse cortex
Source: Nat Commun. 2020 Sep 29;11:4901. doi: 10.1038/s41467-020-18632-0 (PMC7525521; doi:10.1038/s41467-020-18632-0)
Supplement: Supplementary file 5 — Source Data [file 41467_2020_18632_MOESM5_ESM.xlsx]

## Sheet: Fig1
		panel d								panel e					panel f
		average number of new OL per area								position of new OL from origin					average number of newly differenciated OL per area from ablation
		D0-39		D40-80											days	0	1	2	3	4	5	6	7	8	9	10	11	12	13	14	15	16	17	18	19	20	21	22	23	24	25	26	27	28	29	30	31	32	33
		ctr	ablated	ctr	ablated					ctr	ablated				ctr	0	0	0	0	0	0	0.0833333	0.0833333	0.0833333	0.0833333	0.0833333	0.0833333	0.0833333	0.0833333	0.125	0.125	0.125	0.166667	0.166667	0.166667	0.166667	0.208333	0.208333	0.25	0.25	0.25	0.25	0.333333	0.333333	0.333333	0.333333	0.333333	0.333333	0.333333
		1	2	0	0					26.8	4.6				ablated-1	-1	-1	-0.966667	-0.933333	-0.933333	-0.933333	-0.933333	-0.833333	-0.833333	-0.8	-0.8	-0.8	-0.8	-0.8	-0.733333	-0.733333	-0.733333	-0.733333	-0.733333	-0.633333	-0.633333	-0.6	-0.533333	-0.533333	-0.533333	-0.533333	-0.5	-0.5	-0.4	-0.366667	-0.448276	-0.448276	-0.413793	-0.413793
		1	2	1	0					35.9	7.2				myelin loss						1									5				2										1	1			1	1
		0	1	0	0					39	8.6				new OL ablated			1	1				3		1					2					3		1	2				1		3	1			1
		2	0	0	2					48.1	11.1				new OL ctr								2							1				1				1		1				2
		0	1	0	1					52.1	19.7
		1	1	1	2					62.8	19.8
		0	1	0	2					67.6	23				average number of newly differenciated OL per area from myelin loss
		0	0	2	1					71	26.9				days	-20	-19	-18	-17	-16	-15	-14	-13	-12	-11	-10	-9	-8	-7	-6	-5	-4	-3	-2	-1	0	1	2	3	4	5	6	7	8	9	10	11	12	13
		1	1	0	2					77.2	28				ablated	0.272727	0.272727	0.25	0.25	0.25	0.25	0.206897	0.206897	0.241379	0.275862	0.310345	0.310345	0.310345	0.310345	0.310345	0.3	0.3	0.3	0.3	0.3	0.3	0.3	0.3	0.366667	0.533333	0.6	0.62069	0.793103	0.793103	0.793103	0.793103	0.965517	1.03448	1.03448
		0	1	1	1					80.5	28.3				new OL									1	1	1													2	5	2		5				5	2
		0	1	0	2					94.2	29.2
		0	1	0	1					95.4	30.6
		0	0	1	2					85.2	32.2
		0	0	0	2					100.6	33.3
		1	1	0	1					113.1	35.5
		0	0	0	3					124.9	35.8
		1	2	1	0					130.2	36.7
		1	0	0	0					131.6	37.8
		0	0	2	1						38
		0	0	0	3						43.7
			0		2						43.7
			1		1						43.9
			0		2						45.3
			0		2						45.7
											46.1
											47.6
											48.9
	P Values										49.2
	d										51.4
	ctr D0-39 vs. ablated D40-80	**	0.0039								52.7
	ablated D0-39 vs. ablated D40-80	*	0.0288								52.8
	ctr D40-80 vs. ablated D40-80	**	0.0028								54.4
	e										58.2
	ctr vs. ablated	***	0.0008								58.5
	f										59.6
	ctr vs. ablated	***	<0.0001								60.2
	g										61.8
	from cell ablation vs myelin loss	**	0.0054								62.4
											63.1
											63.2
											63.8
											63.9
											64
											67
											68.6
											72.8
											80.8
											81.9
											82.8
											83.2
											90.1
											94.3
											100
											102.8
											103
											122.2
[truncated: 109 more columns]

## Sheet: Fig2
		panel d left					panel d right					panel e left					panel e right
		total myelin length per area (µm)					number of internodes per area					average internode length (µm)					number of internodes per cell
		lost post ablation	gained post ablation	lost spontaneous	gained spontaneous		lost post ablation	gained post ablation	lost spontaneous	gained spontaneous		lost post ablation	gained post ablation	lost spontaneous	gained spontaneous		lost post ablation	gained post ablation	gained spontaneous
		2726.17	6165.38	78.1826	1192.33		39	110	1	29		67.5615	63.8985	78.1826	45.7335		39	32.5	43
		2571.63	4909.19	99.2447	678.828		32	73	3	16		80.3634	68.7464	33.0816	42.9818		32	30	30
		1793.08	3753.02	58.7221	994.792		25	74	2	23		71.7233	51.3005	29.3611	51.2098		25	34	35
		3157.16	6948.36	84.3127	2873.88		43	114	3	65		73.4223	63.7284	28.1042	45.6319		43	31
		2129.87	3737.26	0	269.438		29	71	0	6		73.4437	50.3353	na	47.7933		29	31
		3063.37	4397.59	0	3639.17		50	73	0	77		61.2675	59.8846	na	44.7621		50	45
		3917.44	6533.39	28.2298	192.686		54	115	1	5		73.9139	57.6517	28.2298	43.2797		54	32
		2654.16	5534.81	114.543	0		39	88	3	0		68.0554	69.6175	38.1809	na		39	44
		3335.75	4866.79	102.137	1721.18		50	83	4	38		67.3633	59.7756	25.5344	48.6169		50	36.5
		2510.23	2700.51	29.7875	3373.45		39	46	1	71		66.0587	59.6567	29.7875	49.4929		39	42
		2365.25	5002.41	109.86	341.001		37	104	3	9		63.9256	49.0815	36.6199	27.6609		37	29.6667
		3748.16	4175.95				49	70				78.0868	66.0844				49	25.5
	P Values
	d left
	lost post ablation vs. gained post ablation	***	<0.0001
	lost post ablation vs. lost spontaneous	**	0.0049
	lost post ablation vs. gained spontaneous	***	<0.0001
	gained post ablation vs. lost spontaneous	***	<0.0001
	gained post ablation vs. gained spontaneous	***	<0.0001
	lost spontaneous vs. gained spontaneous	*	0.0131
	d right
	lost post ablation vs. gained post ablation	***	<0.0001
	lost post ablation vs. lost spontaneous	***	<0.0001
	gained post ablation vs. lost spontaneous	***	<0.0001
	gained post ablation vs. gained spontaneous	***	<0.0001
	lost spontaneous vs. gained spontaneous	**	0.0032
	e left
	lost post ablation vs. gained post ablation	*	0.0428
	lost post ablation vs. lost spontaneous	***	<0.0001
	lost post ablation vs. gained spontaneous	***	<0.0001
	gained post ablation vs. lost spontaneous	***	<0.0001
	gained post ablation vs. gained spontaneous	**	0.0025

## Sheet: Fig3
		panel c			panel d					panel e				panel g up			panel g down
		internode length (µm)			average myelinated axonal diameter (nm)					g-ratio				diameter of unmyelinated axons			diameter of unmyelinated axons
		restored	de novo		restored	de novo	stable			restored	de novo	stable		after myelin segment	unmyelinated		restored	de novo	stable	unmyelinated
		73.244	57.7441		576.24	760.08	578.16			0.663498	0.734636	0.663769		357.2	432.9		357.2	316.4	411.2	432.9
		83.8693	62.7676		651.84	527.28	570.48			0.693548	0.730822	0.712208		415.6	270.2		415.6	350	392	270.2
		65.3083	46.2577		705.6	771.36	493.68			0.728602	0.733068	0.625327		294.8	238		294.8	278.8	328.4	238
		82.6824	55.1398		664.08	546.3	1025.52			0.719947	0.656899	0.654998		277.6	299.3		277.6	394.4	359.2	299.3
		73.3359	45.542		816.96	626.64	797.04			0.693826	0.704842	0.664514		353.6	228.7		353.6	399.2	316.4	228.7
		65.6335	54.1229		725.52	485.28	880.8			0.731699	0.674607	0.603793		402.4	279.4		402.4	358.4	412.4	279.4
		65.7634	54.7175		600	714.8	546			0.696957	0.724204	0.643012		416.8	257.9		416.8	385.2	406	257.9
		74.039	63.231		833.76	504.24	684.48			0.760106	0.717608	0.658727		419.6	277.7		419.6	354.8	288.4	277.7
		71.6479	48.4465		532.56	529.92	661.2			0.688429	0.723174	0.682781		324.4	325.6		324.4	440.8	373.2	325.6
		74.8744	49.3622		927.36	831.12	621.6			0.736486	0.778291	0.630605		298.8	404.9		298.8	385.2	375.2	404.9
		59.2043	44.435		678.48	546.48	591.12			0.656997	0.780822	0.711143		270.4	333.6		270.4	327.6	254.8	333.6
		76.0888	44.7417		629.04	470.4	747.36			0.785379	0.784874	0.72584		440.8	287.3		440.8	256	409.6	287.3
					556.08	614.1	745.92			0.672535	0.716853	0.627648		316.4	398.6			357.6	410.8	398.6
					609.36	585.12	683.52			0.708636	0.712535	0.662027		350	278.5			340.4	349.6	278.5
					674.16	525.6	685.44			0.748879	0.700389	0.675371		278.8	320.7			320	408.8	320.7
					706.5	573.6	375.6			0.777624	0.739542	0.68459		394.4	299.2			258	384.8	299.2
					634.56	592.8	536.4			0.790943	0.703936	0.678325		399.2	335.7			353.2	294.4	335.7
					631.44	529.68	559.68			0.74201	0.731678	0.704752		358.4	269.2			372	367.2	269.2
					574.56	610.56	527.04			0.72103	0.736037	0.618648		385.2	362.8			399.2	297.6	362.8
					622	476.1	535.44			0.743325	0.704569	0.688292		354.8	325.6			408.8	279.6	325.6
					592.08	478.8	609.36			0.712023	0.681145	0.67061		440.8	318.3			304.4	372.8	318.3
						749.04	524.4				0.692982	0.680647		385.2	298.7			504		298.7
						746.64	658.08				0.751217	0.717226		327.6	289.7			554.8		289.7
						562.56	588.48					0.697265		256	307.3			255.6		307.3
							489.6					0.671237		357.6	208.8			304		208.8
							666					0.635533		340.4	302.4			420.8		302.4
							607.2					0.638846		320	230.3			430		230.3
							778.8					0.748944		258	279					279
							544.56					0.65653		353.2	274					274
														372	208.4					208.4
														399.2	281					281
														408.8	294.2					294.2
														304.4	278.3					278.3
														504	303.4					303.4
	P Values													554.8	225.5					225.5
	c													255.6	314.1					314.1
	restored vs. de novo	***	<0.0001											304	305.1					305.1
	e													420.8	253.9					253.9
	restored vs. stable	***	<0.0001											430	216.7					216.7
	de novo vs. stable	***	<0.0001											411.2	255.4					255.4
	g													392	281.8					281.8
	restored vs. unmyelinated	**	0.0013											328.4	238.3					238.3
	de novo vs. unmyelinated	***	<0.0001											359.2	251.7					251.7
	stable vs. unmyelinated	***	<0.0001											316.4	236.2					236.2
														412.4	258.3					258.3
														406	321.9					321.9
														288.4	281.8					281.8
														373.2	266.8					266.8
														375.2	244.9					244.9
														254.8	266.9					266.9
														409.6	294.2					294.2
														410.8	351.4					351.4
														349.6
														408.8
														384.8
														294.4
														367.2
														297.6
														279.6
														372.8

## Sheet: Fig4
		panel d left			panel d right				panel e
		restoration efficiency			restoration efficiency				myelin segments types (%)
		restored fraction			isolated	interupted	continuous		lost continuous	lost interrupted	lost isolated	restored continuous	restored interrupted	restored isolated	de novo continuous	de novo interrupted	de novo isolated
		69.2308			41.6667	66.6667	93.3333		38.4615	30.7692	30.7692	70.3704	18.5185	11.1111	0	31.5789	68.4211
		59.375			46.1538	50	76.9231		40.625	18.75	40.625	52.9412	41.1765	5.88235	4.65116	20.9302	74.4186
		76			33.3333	77.7778	100		40	36	24	27.7778	55.5556	16.6667	0	22	78
		65.1163			15.3846	85.7143	95.6522		53.4884	16.2791	30.2326	65.5172	24.1379	10.3448	0	28.125	71.875
		75.8621			25	na	90.9091		84.6154	0	15.3846	95.2381	0	4.7619	2.63158	13.1579	84.2105
		46			31.0345	57.1429	100		8.51064	29.7872	61.7021	13.6364	45.4545	40.9091	4.54545	27.2727	68.1818
		61.1111			16.6667	80	91.6667		24	40	36	42.4242	42.4242	15.1515	3.63636	32.7273	63.6364
		69.2308			37.5	69.2308	83.3333		46.1538	33.3333	20.5128	46.1538	38.4615	15.3846	5.55556	11.1111	83.3333
		74			20	71.4286	96		51.0204	28.5714	20.4082	69.697	18.1818	12.1212	0	32.4324	67.5676
		51.2821			7.14286	66.6667	83.3333		47.3684	15.7895	36.8421	62.5	31.25	6.25	4.16667	33.3333	62.5
		75.6757			28.5714	71.4286	91.3043		62.1622	18.9189	18.9189	64.2857	28.5714	7.14286	3.27869	27.8689	68.8525
		73.4694			na	75	85.7143		72.9167	16.6667	10.4167	81.25	18.75	0	6.66667	20	73.3333
	P Values
	d right
	cont restored vs. int restored	***	<0.0001
	cont restored vs. iso restored	***	<0.0001
	int restored vs. iso restored	***	<0.0001
	e
	iso lost vs. iso denovo	*	0.0136
	cont restored vs. cont denovo	***	<0.0001
	cont lost vs. cont denovo	***	<0.0001
	iso restored vs. iso denovo	***	<0.0001

## Sheet: SFig1
		panel b
		number of loss myelin sheath (%)
		D-21	D-14	D-7	myelin loss	D+7	D+14	D+21
		0	0	17.9487	69.2308	12.8205	0	0
		0	4	20	70	6	0	0
		0	4.44444	8.88889	66.6667	20	0	0
		0	17.0732	14.6341	53.6585	14.6341	0	0
		0	0	23.0769	66.6667	10.2564	0	0
		0	0	16.6667	58.3333	16.6667	8.33333	0
		0	8.57143	20	62.8571	2.85714	5.71429	0
		0	0	3.125	78.125	18.75	0	0
		0	0	4	76	20	0	0
		0	11.5385	23.0769	61.5385	3.84615	0	0
		0	6.38298	10.6383	63.8298	19.1489	0	0

## Sheet: SFig3
		panel a						panel b
		average number of new OL per area						number of new OL (per µm²)
		D0-39		D40-80				ablated					ctr
		ctr (>300µm) ablation	ctr non ablated	ctr (>300µm) ablation	ctr non ablated			0-20	21-40	41-60	61-80	81-100	0-20	21-40	41-60	61-80	81-100
		1	1	0	0			0.000625	0.000208333	0	0	0	0	0	0	6.25e-05	0
		1	0	1	1			0	0.000208333	0	6.25e-05	0	0	0	0.000104167	6.25e-05	0
		0	0	0	0			0.000625	0	0	0	0	0	0	0	0	0
		2	0	0	0			0	0	0.0003125	0	0	0	0.000208333	0.000104167	0	0
		0	0	0	1			0.000625	0	0	0	4.16667e-05	0	0	0	0	0
		1	0	1	0			0	0.000208333	0	6.25e-05	0	0	0	0	0	8.33333e-05
		0	1	0	0			0	0.000416667	0	0	4.16667e-05	0	0	0	0	4.16667e-05
		0	0	2	0			0	0.000208333	0	0	0	0	0	0	0	4.16667e-05
			1		1			0.000625	0	0.000208333	0	0	0	0	0	0	0
			1		0			0.000625	0	0.000104167	0	0	0	0	0	0	0
			0		2			0	0.000208333	0.000104167	6.25e-05	0	0	0	0	6.25e-05	0
			0		0			0	0.000208333	0.000104167	0	0	0	0	0	0	0
								0.000625	0.000208333	0	0	0	0	0	0	0	0
								0.000625	0	0.000104167	0	4.16667e-05	0.000625	0	0.000104167	0	0
								0	0.000416667	0	0	0	0	0	0	0	0
								0	0.000416667	0.000104167	0	0	0	0	0	0	0
								0	0	0	6.25e-05	4.16667e-05	0	0	0	6.25e-05	4.16667e-05
								0	0	0	0	0	0	0.000208333	0	0	0
								0	0	0	6.25e-05	0	0	0	0.000104167	0	4.16667e-05
								0	0.000416667	0	6.25e-05	0	0	0	0	0	0
								0	0.000208333	0.000104167	6.25e-05	0
	P Values							0.000625	0	0.000104167	0	0
	b							0	0.000208333	0.000104167	0	0
	0-20 ablated vs. ctr	***	3e-05					0	0	0.000104167	0	4.16667e-05
	21-40 ablated vs. ctr	**	0.004989

## Sheet: SFig5
		panel c								panel e
		g-ratio								g-ratio
		central axon diam	g-ratio	central axon diam	g-ratio	central axon diam	g-ratio
		restored		denovo		stable				stable	spontaneous
		558.4	0.663498	616.8	0.734636	580.4	0.663769			0.663769	0.667555
		636.4	0.693548	636.4	0.730822	548.4	0.712208			0.712208	0.7753
		677.6	0.728602	588.8	0.733068	478	0.625327			0.625327	0.765674
		654	0.719947	430.4	0.656899	568.8	0.654998			0.654998	0.779863
		660.8	0.693826	669.6	0.704842	658.4	0.664514			0.664514	0.719805
		847.6	0.731699	532.4	0.674607	471.2	0.603793			0.603793	0.727095
		659.6	0.696957	609.2	0.724204	594.4	0.643012			0.643012	0.750938
		1030.4	0.760106	604.8	0.717608	608.4	0.658727			0.658727	0.631963
		611.6	0.688429	506.8	0.723174	683.6	0.682781			0.682781	0.670921
		784.8	0.736486	674	0.778291	450	0.630605			0.630605	0.690799
		616	0.656997	592.8	0.780822	594.8	0.711143			0.711143	0.629925
		601.6	0.785379	747.2	0.784874	700	0.72584			0.72584	0.677682
		534.8	0.672535	590.4	0.716853	675.6	0.627648			0.627648	0.698612
		623.6	0.708636	604.8	0.712535	608.8	0.662027			0.662027	0.719525
		668	0.748879	720	0.700389	600	0.675371			0.675371	0.729447
		672.8	0.777624	594	0.739542	494	0.68459			0.68459	0.759059
		838.4	0.790943	629.6	0.703936	589.6	0.678325			0.678325	0.759591
		640.8	0.74201	742.8	0.731678	528	0.704752			0.704752
		604.8	0.72103	442.8	0.736037	589.2	0.618648			0.618648
		690.4	0.743325	555.2	0.704569	738.4	0.688292			0.688292
		701.2	0.712023	552	0.681145	725.6	0.67061			0.67061
				600.4	0.692982	538.8	0.680647			0.680647
				555.6	0.751217	906	0.717226			0.717226
						744.4	0.697265			0.697265
						802.8	0.671237			0.671237
						500.8	0.635533			0.635533
						664.4	0.638846			0.638846
						850.8	0.748944			0.748944
						526.8	0.65653			0.65653
	P Values
	b-e
	restored vs. stable	***	<0.0001
	de novo vs. stable	***	<0.0001
	stable vs. spontaneous	**	0.001

## Sheet: SFig6
		panel b									panel d													panel d
		internode length (µm)									myelinated axonal diameter (nm)													unmyelinated axonal diameter (nm)
		restored cont	restored int	restored iso		denovo cont	denovo int	denovo iso			rem cont	rem int	rem iso		denovo cont	denovo int	denovo iso		stable cont	stable int	stable iso			restored int	restored iso		denovo int	denovo iso		stable int	stable iso
		74.8697	84.7982	70.1405		62.4693	71.9218	53.209			576.24	678.48	631.44		760.08	626.64	525.6		578.16	591.12	535.44			294.8	357.2		316.4	358.4		411.2	392
		86.2074	84.7057	56.971		56.4892	63.5217	61.6725			651.84	629.04	574.56		527.28	485.28	573.6		570.48	747.36	609.36			402.4	415.6		278.8	385.2		412.4	328.4
		58.2833	67.6066	68.9183		27.1532	56.4712	43.1002			705.6	556.08	622		771.36	714.8	592.8		493.68	745.92	524.4			416.8	277.6		394.4	350		406	359.2
		83.1447	89.7995	63.148		54.6534	58.4706	53.2005			664.08	609.36	592.08		546.3	504.24	529.68		1025.52	683.52	658.08			298.8	353.6		399.2	327.6		288.4	316.4
		74.9577	na	42.521		48.2135	51.6819	41.3919			816.96	674.16				529.92	610.56		797.04	685.44	588.48			270.4	419.6		354.8	340.4		254.8	373.2
		77.5131	65.2315	62.1204		37.1556	51.6638	58.0574			725.52	706.5				831.12	476.1		880.8	375.6	489.6			440.8	324.4		440.8	320		409.6	375.2
		67.6143	59.8059	77.2618		56.5955	57.9362	51.7978			600	634.56				546.48	478.8		546	536.4	666						385.2	258		410.8	408.8
		70.6783	76.6633	77.5601		46.4039	56.8509	75.1238			833.76					470.4	749.04		684.48	559.68	607.2						256	353.2		349.6	384.8
		70.2978	74.5159	75.1086		39.959	54.9284	44.7074			532.56					614.1	746.64		661.2	527.04	778.8						357.6	408.8		294.4
		77.8891	74.2445	47.8768		42.3065	46.8148	54.2811			927.36					585.12	562.56		621.6		544.56						372	304.4		367.2
		61.6959	60.6075	31.1669		48.747	51.8202	40.7418																			399.2	304		297.6
		74.8145	81.6106	na		30.7445	59.043	42.1138																			504	255.6		279.6
																											554.8			372.8
																											420.8
																											430
	P Values
	b
	restored cont vs. denovo cont	***	<0.0001
	restored cont vs. denovo int	**	0.0036
	restored cont vs. denovo iso	***	<0.0001
	restored int vs. denovo cont	***	<0.0001
	restored int vs. denovo int	**	0.0017
	restored int vs. denovo iso	***	<0.0001
	restored iso vs. denovo cont	*	0.0105

## Sheet: SFig7
		panel a							panel d						panel e
		myelin type (%)							internode length (µm)						internode length (µm)
		cont gained post abla	int gained post abla	iso gained post abla	cont gained spont	int gained spont	iso gained spont		restored						continuous
		29.2308	26.1538	44.6154	0	25	75		D rem-7	D rem	D+7	D+14	D+21		D rem-7	D rem	D+7	D+14	D+21
		18.3333	26.6667	55	0	15.3846	84.6154		0	67.969	71.7737	72.7938	73.1472		0	63.3364	65.0942	65.5262	66.6977
		7.35294	30.8824	61.7647	0	36.3636	63.6364		0	65.6965	74.4631				0	66.957	73.7211
		20.4301	26.8817	52.6882	7.84314	31.3725	60.7843		0	66.3538	70.4279	72.2909	70.8836		0	57.5865	62.4575	63.3087	61.6195
		35.5932	8.47458	55.9322	0	50	50		0	69.6582	72.0809	70.8789			0	73.4642	69.0775	72.6434
		9.09091	36.3636	54.5455	2.98507	28.3582	68.6567		0	77.5252	83.5565	84.3393	82.9763		0	69.9028	74.6485	74.9855	72.4263
		18.1818	36.3636	45.4545	0	25	75
		29.5455	27.2727	43.1818	6.89655	17.2414	75.8621		de novo						interrupted
		32.8571	25.7143	41.4286	1.5873	39.6825	58.7302		D rem-7	D rem	D+7	D+14	D+21		D rem-7	D rem	D+7	D+14	D+21
		27.5	32.5	40	0	0	100		0	53.8148	55.7752	58.1197	59.4211		0	58.1931	62.3471	64.5735	65.8239
		22.4719	28.0899	49.4382					0	50.8415	55.9232				0	56.0048	65.113
		57.4468	19.1489	23.4043					0	48.1233	54.1783	58.8253	57.2613		0	61.8205	66.45	72.104	72.5728
									0	52.005	54.6704	53.7898			0	55.6986	56.4778	56.6515
									0	41.8591	45.9986	45.3039	44.9675		0	54.9658	60.747	62.4681	61.9048
															isolated
															D rem-7	D rem	D+7	D+14	D+21
															0	53.7486	54.7039	57.8621	58.0835
															0	38.6631	39.5757
	P Values														0	43.8372	50.4654	54.9035	51.3314
	a														0	48.0917	52.1607	49.6438
	cont gained post ablation vs. spontaneous	***	6.6e-05												0	38.392	42.2106	39.9491	40.602
	iso gained post ablation vs. spontaneous	***	0.000518

## Sheet: SFig8
		panel b up							panel b down						panel d		panel e
		heminode translation - continuous - (µm)							heminode translation - isolated - (µm)						nodes between successive restored segments		node translation (µm)
		ctr		restored					ctr		restored				measured node debtween consecutive loss segmnets	node dissapearance after remyelination	translation of reestablishes node	ctr
		heminode1	heminode2	heminode1	heminode2				heminode1	heminode2	heminode1	heminode2			1		-23.37	-12.27
		0.38	3.21	-18.39	-5.83				-12.27	-5.76	-0.79	-3.28			1		-3.21	-0.46
		-1.56	0.71	9.76	-6.3				-0.46	-10.77	1.27	3.61			1	1		-1.94
		-3.64	-3.58	-34.68	-2.75				-1.94	0	25.24	9.08			1		26.62	-4.67
		-0.69	-0.98	0.99	-0.51				-4.67	-9.53	-3.4	0.44			1	1		-1.75
		2.3	-0.51	-12.84	-11.24				-1.75	-3.39	2.62	-15.7			1		-0.19	-2.93
		1.54	6.76	6.82	-5.58				-2.93	-2.32	2.53	-0.58			1		12.26	-2.19
		0.93	0.02	-4.58	-7.86				-2.19	3.02	-5.45	33.72			1	1		-7.14
		-2.56	0.73	-5	-0.11				-7.14	1.26	-3.12	8.13			1	1		-9.34
		2.38	0.09		-8.5				-9.34	-11.04	14.6	-3.11			1	1		4.04
		-1.59	0.7	-15.29	2.09				4.04	-1.83	-13.92	-6.74			1		0.34	-1.17
		-2.44	-0.14	-25.72	-7.29				-1.17	-4.41	66	23.94			1		14.03	-0.45
		0.48	-1.16	-7.24	10.57				-0.45	2.2	2.95	-11.79			1		21.34	-2.13
		1.39	3.12	1.28	1.17				-2.13	-0.68	5.79	-39.78			1		31.74	2.24
		-0.47	-1.3	1.67	-7.38				2.24	-2.71	-35.25	-18.22			1	1		-1.75
		5.13	-2.27	-16.54	-11.59				-1.75	-2.86	-8.79	-21.66			1		-39.68	-8.67
		-0.75	-4.67	-1.73	-6.56				-8.67	2.99	-5.48	2.09			1		11.25	-0.3
		-1.11	-1.56	0.79	-1.44				-0.3	0.78	15.04	-1.38			1	1		-2.46
		-2.85	-0.46	4.12	0.52				-2.46	0.79	4.17	2.74			1		-11.57	-3.73
		-2.81	-2.62	-11.21	-1.44				-3.73	-8.22	3.65	-15			1		-8.43	-3.75
		-0.41	2.03	-9.61	-15.87				-3.75	-1.99	-20.22	57.02			1		8.54	1.04
		0.25	-1.02	-18.73	-10.35				1.04	2.9	24.66	-18.61			1		-7.16	0.77
		-3.96	0.54		-0.83				0.77	-4.35	2.09	7.47			1		-11.67	1.06
		-0.9	1.42	-0.8	-29.46				1.06	-7.22	-74.11	0.91			1	1		-1.3
				-8.86	3.71				-1.3	-2.78	7.29	-1.83			1		7.95	1.63
				-16.73	3.94				1.63	-5.05	3.73	-37.39			1		-13.14	-5.76
				-16.82	0.05						34.78	-1.04			1		12.6	-10.77
				-16.84	0.99						-8.67	-19.81			1	1		0
															1	1		-9.53
															1		-10.17	-3.39
															1	1		-2.32
															1	1		3.02
															1		56.86	1.26
	P Values																	-11.04
	b																	-1.83
	variance: cont ctr vs. restored	***	<0.0001															-4.41
	mean: cont ctr vs. restored	***	0.0006															2.2
	variance: iso ctr vs. restored	***	<0.0001															-0.68
	e																	-2.71
	variance: consecutive ctr vs. restored	***	<0.0001															-2.86
																		2.99
																		0.78
																		0.79
																		-8.22
																		-1.99
																		2.9
																		-4.35
																		-7.22
																		-2.78
																		-5.05
